# Supplementary material for: Effects of Hexagonal Boron Nitride Insulating Layers on the Driving Performance of Ionic Electroactive Polymer Actuators for Light-Weight Artificial Muscles
Source: Int J Mol Sci. 2022 Apr 29;23(9):4981. doi: 10.3390/ijms23094981 (PMC9101070; doi:10.3390/ijms23094981)
Supplement: Supplementary file 1 [file ijms-23-04981-s001.zip]

Archive with 2 entries (2 files):
- ijms-1690079-supplementary/IJMS_Supplementary Information_Video-S1.avi
- ijms-1690079-supplementary/ijms-1690079-supp from proof-done.pdf
